# Supplementary material for: Prevalence and Factors of the Performed or Scheduled COVID-19 Vaccination in a Chinese Adult General Population in Hong Kong
Source: Vaccines (Basel). 2021 Aug 2;9(8):847. doi: 10.3390/vaccines9080847 (PMC8402378; doi:10.3390/vaccines9080847)
Supplement: Supplementary file 1 [file vaccines-09-00847-s001.zip]

Archive with 1 entries (1 files):
- vaccines-1304797-supplementary.pdf
